# Supplementary material for: Bioactivity of Eugenol: A Potential Antibiotic Adjuvant with Minimal Ecotoxicological Impact
Source: Int J Mol Sci. 2024 Jun 27;25(13):7069. doi: 10.3390/ijms25137069 (PMC11241589; doi:10.3390/ijms25137069)
Supplement: Supplementary file 1 [file ijms-25-07069-s001.zip]

Archive with 1 entries (1 files):
- ijms-3032688-supplementary.pdf
